# Supplementary material for: Somatotroph Tumors and the Epigenetic Status of the GNAS Locus
Source: Int J Mol Sci. 2021 Jul 15;22(14):7570. doi: 10.3390/ijms22147570 (PMC8306130; doi:10.3390/ijms22147570)
Supplement: Supplementary file 1 [file ijms-22-07570-s001.zip]

Archive with 1 entries (1 files):
- ijms-1267093-supplementary.pdf
